# Supplementary material for: Detecting local diversity‐dependence in diversification
Source: Evolution. 2018 Apr 24;72(6):1294–305. doi: 10.1111/evo.13482 (PMC6055638; doi:10.1111/evo.13482)
Supplement: Supplementary file 1 — Fig. S1. A list of phylogenetic trees of Scenario 2. Fig. S2. A list of phylogenetic trees of Scenario 3. Fig. S3. Parameter estimations for Scenario 2 versus Scenarios 4 and 5. Fig. S4. Parameter estimations for Scenario 3 versus Scenarios 4 and 5. Fig. S5. P‐values and powers of the test of spatial Scenario 2 versus non‐spatial Scenarios 4 and 5. Fig. S6. P‐values and powers of the test of spatial Scenario 3 versus non‐spatial Scenarios 4 and 5. Fig. S7. Local species‐through‐time (STT) plots of Scenario 2 on location 1. Fig. S8. Local species‐through‐time (STT) plots of Scenario 3 on location 1. Fig. S9. Local species‐through‐time (STT) plots of Scenario 3 on location 2. Fig. S10. Nonspatial species‐through‐time (STT) plots of Scenario 1. Fig. S11. Nonspatial species‐through‐time (STT) plots of Scenario 2. Fig. S12. Nonspatial species‐through‐time (STT) plots of Scenario 3. Fig. S13. Lineages‐through‐time (LTT) plots of Scenario 2. Fig. S14. Lineages‐through‐time (LTT) plots of Scenario 3. [file EVO-72-1294-s001.zip › evo13482-sup-0002-SuppMat1.tex]

#LyX 2.2 created this file. For more info see http://www.lyx.org/
\lyxformat 508
\begin_document
\begin_header
\save_transient_properties true
\origin unavailable
\textclass article
\begin_preamble
\usepackage{changepage}
\usepackage{lineno}
\linenumbers
\usepackage{microtype}
\usepackage[authoryear]{natbib}
%\usepackage[authoryear,round,colon]{natbib}
%\renewcommand{\citet}{\citep}
%\bibpunct{(}{)}{;}{autheryear}{,}{;}
%\usepackage[round]{natbib}   % omit 'round' option if you prefer square brackets
%\bibliographystyle{plainnat}
\usepackage[T1]{fontenc}
\usepackage{lmodern}
\usepackage[figurename=Fig.S]{caption}
\usepackage[margin=10pt,font=small,labelfont=bf,labelsep=endash]{caption}

\usepackage{pdfpages}

\usepackage{placeins}

\usepackage{pdflscape}
\usepackage{afterpage}


\setlength{\footnotesep}{12pt}

\usepackage{multirow}

\usepackage{graphicx} 
\newcommand{\HRule}{\rule{\linewidth}{0.5mm}}
\setlength{\parskip}{0.5\baselineskip}

\usepackage{booktabs} 
\newcommand{\ra}[1]{\renewcommand{\arraystretch}{#1}} 

%\renewcommand{\begin{equation}}

%\renewcommand{\end{equation}}

%\@addtoreset{equation}{chapter}


%\lhead{\bfseries \nouppercase{\rightmark}}

%\rhead{\thepage}

%\cfoot{}

%\renewcommand{\headrulewidth}{0.4pt}

%\renewcommand{\footrulewidth}{0pt}


% \makeatletter % Use \makeatletter if you put this in your main document

%\renewcommand\section{\@startsection {section}{1}{\z@}
%{-3.5ex \@plus -1ex \@minus -.2ex}%

%{2.3ex \@plus.2ex}%

%{\FloatBarrier\normalfont\Large\bfseries}}

% \makeatother % Use \makeatother if you put this in your main document

%Front page
\end_preamble
\use_default_options true
\maintain_unincluded_children false
\language english
\language_package default
\inputencoding auto
\fontencoding global
\font_roman "default" "default"
\font_sans "default" "default"
\font_typewriter "default" "default"
\font_math "auto" "auto"
\font_default_family default
\use_non_tex_fonts false
\font_sc false
\font_osf false
\font_sf_scale 100 100
\font_tt_scale 100 100
\graphics default
\default_output_format default
\output_sync 0
\bibtex_command default
\index_command default
\paperfontsize default
\spacing single
\use_hyperref false
\papersize default
\use_geometry true
\use_package amsmath 1
\use_package amssymb 1
\use_package cancel 1
\use_package esint 1
\use_package mathdots 1
\use_package mathtools 1
\use_package mhchem 1
\use_package stackrel 1
\use_package stmaryrd 1
\use_package undertilde 1
\cite_engine basic
\cite_engine_type default
\biblio_style plain
\use_bibtopic false
\use_indices false
\paperorientation portrait
\suppress_date false
\justification true
\use_refstyle 1
\index Index
\shortcut idx
\color #008000
\end_index
\topmargin 2.5cm
\bottommargin 2.5cm
\secnumdepth 3
\tocdepth 3
\paragraph_separation indent
\paragraph_indentation default
\quotes_language english
\papercolumns 1
\papersides 1
\paperpagestyle default
\tracking_changes false
\output_changes false
\html_math_output 0
\html_css_as_file 0
\html_be_strict false
\end_header

\begin_body

\begin_layout Title
\paragraph_spacing double
Supplementary Material
\end_layout

\begin_layout Standard
\paragraph_spacing double
We study macro-evolution in multiple locations by developing a spatial diversity
-dependent model, incorporating species interactions such as dispersal,
 allopatric speciation, contraction.
 We assume the mutual evolutionary processes play a central role in detection
 of diversity-dependence.
 
\end_layout

\begin_layout Section*
R program setup
\end_layout

\begin_layout Standard
\paragraph_spacing double
We built a R package SDDD for our work's repeatability.
 In future, we will merge this package to DDD package.
 We applied the function 
\shape italic
sddsim
\shape default
 to generate a phylogenetic tree with species distributed on two locations.
 The default setting for number of the incipient species is two, each occupies
 one location.
 We start the simulation conditioning on the survival of these two incipient
 species.
 Therefore, the crown age is always fixed (e.g.
 15 My).
 We applied Gillespie algorithm to calculate the waiting time, which is
 the time length between two evolutionary events.
 Subsequently, we calculated the probability of each evolutionary event.
 At the end of the waiting time, one evolutionary event happens according
 to its probability.
 Finally, a phylogenetic tree is generated and colored.
 For the purpose of work's repeatability, we set seeds from 1 to 100 for
 100 simulations under each specific parameter settings.
 To repeat our work, we provide a package simulation function 
\shape italic
simpackage.
 
\shape default
The user can just specify the directory where he/she want to store the simulatio
n code to the function and then will obtain the simulation data for all
 our scenarios.
 SDDD package can be obtained on Github: https://github.com/xl0418/SDDD.
 
\end_layout

\begin_layout Standard
\paragraph_spacing double
After all parameter sets are generated, we applied the function 
\shape italic
dd_LR 
\shape default
of DDD package (
\begin_inset CommandInset citation
LatexCommand cite
key "Etienneetal2012"

\end_inset

) to execute bootstrap analysis.
 To calculate the likelihood ratio, the bootstrap analysis generates 2000
 trees under the maximum likelihood estimations for parameters 
\begin_inset Formula $\lambda_{0},\mu,K'$
\end_inset

 from each tree simulated above: 1000 trees are simulated under the constant-rat
e model; 1000 trees are simulated under the diversity-dependent diversification
 model.
 Then, we compute 
\shape italic
p
\shape default
-value and the power of the test for each simulation.
 
\end_layout

\begin_layout Standard
\paragraph_spacing double
In the last step, we plotted the statistical graphs for parameter estimations,
 
\shape italic
p
\shape default
-value and the power of the test, species-through-time (STT) plots and lineages-
through-time (LTT) plots across all scenarios.
  The functions we applied are 
\shape italic
estplot, ppplot, sttplot, lttplot, 
\shape default
respectively
\shape italic
.
 
\shape default
We note that they can be only applied to the spatial scenarios (Scenario
 1, 2 and 3).
 
\shape italic
estplot, ppplot 
\shape default
will compare the spatial scenarios with the non-spatial scenarios automatically.
 To draw the power table for the spatial scenarios, we use the script 
\begin_inset Quotes eld
\end_inset

Powertable.R
\begin_inset Quotes erd
\end_inset

.
 The function 
\shape italic
Treeplot
\shape default
 can make a series of trees in one spatial scenario but as we mentioned
 in the paper only 5 extinction rates will be present.
 One can also use function 
\shape italic
plottree
\shape default
 to plot single tree for one simulation.
 The tree tips can be labeled by two cycles indicating two locations.
 Filled cycle denotes that one location is occupied by the corresponding
 species.
 
\end_layout

\begin_layout Section*
Supplementary results
\end_layout

\begin_layout Standard
\paragraph_spacing double
\begin_inset Float figure
wide false
sideways false
status open

\begin_layout Plain Layout
\begin_inset Graphics
	filename results/Trees_S2.pdf
	scale 65
	special page=1

\end_inset


\end_layout

\begin_layout Plain Layout
\begin_inset ERT
status open

\begin_layout Plain Layout

    
\backslash
renewcommand
\backslash
figurename {Fig.S} 
\end_layout

\end_inset


\end_layout

\begin_layout Plain Layout
\begin_inset Caption Standard

\begin_layout Plain Layout
Examples of phylogenetic trees produced in Scenario 2.
 Because the trees for migration rates between 0 and 1 are very similar,
 we only display 5 values of extinction (
\begin_inset Formula $\mu=0,0.15,1,5,1000$
\end_inset

) .
 The branches are colored by the location of species .
 Sympatric speciation and allopatric speciation are also distinguishable
 by the color of the nodes and the daughter species.
 
\end_layout

\end_inset


\begin_inset CommandInset label
LatexCommand label
name "Trees_S2"

\end_inset


\end_layout

\end_inset


\end_layout

\begin_layout Standard
\paragraph_spacing double
\begin_inset Float figure
wide false
sideways false
status open

\begin_layout Plain Layout
\begin_inset Graphics
	filename results/Trees_S3.pdf
	scale 65
	special page=1

\end_inset


\end_layout

\begin_layout Plain Layout
\begin_inset ERT
status open

\begin_layout Plain Layout

    
\backslash
renewcommand
\backslash
figurename {Fig.S} 
\end_layout

\end_inset


\end_layout

\begin_layout Plain Layout
\begin_inset Caption Standard

\begin_layout Plain Layout
Examples of phylogenetic trees produced in Scenario 3.
 Because the trees for migration rates between 0 and 1 are very similar,
 we only display 5 values of extinction (
\begin_inset Formula $\mu=0,0.15,1,5,1000$
\end_inset

) .
 The branches are colored by the location of species .
 Sympatric speciation and allopatric speciation are also distinguishable
 by the color of the nodes and the daughter species.
 
\end_layout

\end_inset


\begin_inset CommandInset label
LatexCommand label
name "Trees_S3"

\end_inset


\end_layout

\end_inset


\end_layout

\begin_layout Standard
\paragraph_spacing double
\begin_inset Float figure
wide false
sideways false
status open

\begin_layout Plain Layout
\begin_inset Graphics
	filename results/Est.S2VS.pdf
	scale 55
	special page=1

\end_inset


\end_layout

\begin_layout Plain Layout
\begin_inset ERT
status open

\begin_layout Plain Layout

    
\backslash
renewcommand
\backslash
figurename {Fig.S} 
\end_layout

\end_inset


\end_layout

\begin_layout Plain Layout
\begin_inset Caption Standard

\begin_layout Plain Layout
Maximum-likelihood estimates for the ecological limit parameter 
\begin_inset Formula $K'$
\end_inset

, speciation rate and extinction rate for all the parameter settings of
 spatial scenario 2 vs.
 non-spatial scenarios 4 and 5.
 The dashed lines indicate the values used in the simulations.
 In the box plots, thick solid lines, boxes and whiskers denote the 50%,
 75% and 95% percentiles, respectively.
\end_layout

\end_inset


\begin_inset CommandInset label
LatexCommand label
name "Est.Kpri.40"

\end_inset


\end_layout

\end_inset


\end_layout

\begin_layout Standard
\begin_inset Float figure
wide false
sideways false
status open

\begin_layout Plain Layout
\begin_inset Graphics
	filename results/Est.S3VS.pdf
	scale 55
	special page=1

\end_inset


\end_layout

\begin_layout Plain Layout
\begin_inset ERT
status open

\begin_layout Plain Layout

    
\backslash
renewcommand
\backslash
figurename {Fig.S} 
\end_layout

\end_inset


\end_layout

\begin_layout Plain Layout
\begin_inset Caption Standard

\begin_layout Plain Layout
Maximum-likelihood estimates for the ecological limit parameter 
\begin_inset Formula $K'$
\end_inset

, speciation rate and extinction rate for all the parameter settings of
 spatial scenario 3 vs.
 non-spatial scenarios 4 and 5.
 The dashed lines indicate the values used in the simulations.
 In the box plots, thick solid lines, boxes and whiskers denote the 50%,
 75% and 95% percentiles, respectively.
\end_layout

\end_inset


\begin_inset CommandInset label
LatexCommand label
name "Est.Kpri.20V40"

\end_inset


\end_layout

\end_inset


\end_layout

\begin_layout Standard
\begin_inset Float figure
wide false
sideways false
status open

\begin_layout Plain Layout
\begin_inset Graphics
	filename results/PP.S2VS.pdf
	scale 55
	special page=1

\end_inset


\end_layout

\begin_layout Plain Layout
\begin_inset ERT
status open

\begin_layout Plain Layout

    
\backslash
renewcommand
\backslash
figurename {Fig.S} 
\end_layout

\end_inset


\end_layout

\begin_layout Plain Layout
\begin_inset Caption Standard

\begin_layout Plain Layout
\begin_inset Formula $P$
\end_inset

-values and powers of the test of spatial scenario 2 and non-spatial scenarios
 4 and 5: as the dispersal rate increases, the 
\begin_inset Formula $p$
\end_inset

-value declines approaching 
\begin_inset Formula $0$
\end_inset

 while the power of the test rises up to 
\begin_inset Formula $1$
\end_inset

.
 The signal of diversity-dependence tends to be detected with high dispersal
 and low extinction.
 Especially, in the case of the pure birth process, all the scenarios show
 such a strong signal that the distribution bars of 
\begin_inset Formula $p$
\end_inset

-values and powers are compressed to thick black lines.
 When extinction rate is 
\begin_inset Formula $0.4$
\end_inset

, diversity dependence is not detected statistically until dispersal rate
 reaches 
\begin_inset Formula $1$
\end_inset

.
 In the box plots, thick solid lines, boxes and whiskers denote the percentiles
 of 50%,75% and 95%, respectively.
 
\end_layout

\end_inset


\begin_inset CommandInset label
LatexCommand label
name "PP.Kpri.40VS"

\end_inset


\end_layout

\end_inset


\end_layout

\begin_layout Standard
\begin_inset Float figure
wide false
sideways false
status open

\begin_layout Plain Layout
\begin_inset Graphics
	filename results/PP.S3VS.pdf
	scale 55
	special page=1

\end_inset


\end_layout

\begin_layout Plain Layout
\begin_inset ERT
status open

\begin_layout Plain Layout

    
\backslash
renewcommand
\backslash
figurename {Fig.S} 
\end_layout

\end_inset


\end_layout

\begin_layout Plain Layout
\begin_inset Caption Standard

\begin_layout Plain Layout
\begin_inset Formula $P$
\end_inset

-values and powers of the test of spatial scenario 3 and non-spatial scenarios
 4 and 5: as the dispersal rate increases, the 
\begin_inset Formula $p$
\end_inset

-value declines approaching 
\begin_inset Formula $0$
\end_inset

 while the power of the test rises up to 
\begin_inset Formula $1$
\end_inset

.
 The signal of diversity-dependence tends to be detected with high dispersal
 and low extinction.
 Especially, in the case of the pure birth process, all the scenarios show
 such a strong signal that the distribution bars of 
\begin_inset Formula $p$
\end_inset

-values and powers are compressed to thick black lines.
 When extinction rate is 
\begin_inset Formula $0.4$
\end_inset

, diversity dependence is not detected statistically until dispersal rate
 reaches 
\begin_inset Formula $1$
\end_inset

.
 In the box plots, thick solid lines, boxes and whiskers denote the percentiles
 of 50%,75% and 95%, respectively.
 
\end_layout

\end_inset


\begin_inset CommandInset label
LatexCommand label
name "PP.Kpri.20V40VS"

\end_inset


\end_layout

\end_inset


\end_layout

\begin_layout Standard
\begin_inset Float figure
wide false
sideways false
status open

\begin_layout Plain Layout
\begin_inset Graphics
	filename results/STT_S2L1.pdf
	scale 65
	special page=1

\end_inset


\end_layout

\begin_layout Plain Layout
\begin_inset ERT
status open

\begin_layout Plain Layout

    
\backslash
renewcommand
\backslash
figurename {Fig.S} 
\end_layout

\end_inset


\end_layout

\begin_layout Plain Layout
\begin_inset Caption Standard

\begin_layout Plain Layout
Species-through-time (STT) plots that include extinct species for one location
 across all parameter settings of Scenario 2.
 Lower extinction accelerates species accumulation.
 Species dispersal increases the number of species at equilibrium.
 The dashed line at value 
\begin_inset Formula $20$
\end_inset

 shows the input value of 
\begin_inset Formula $K'$
\end_inset

.
 The black line denotes the median STT plot, the gray shading represents
 the quantiles (minimum, 2.5th percentile, 25th percentile, 75th percentile,
 97.5th percentiles, maximum.
 
\end_layout

\end_inset


\begin_inset CommandInset label
LatexCommand label
name "STT_S2L1"

\end_inset


\end_layout

\end_inset


\end_layout

\begin_layout Standard
\begin_inset Float figure
wide false
sideways false
status open

\begin_layout Plain Layout
\begin_inset Graphics
	filename results/STT_S3L1.pdf
	scale 65
	special page=1

\end_inset


\end_layout

\begin_layout Plain Layout
\begin_inset ERT
status open

\begin_layout Plain Layout

    
\backslash
renewcommand
\backslash
figurename {Fig.S} 
\end_layout

\end_inset


\end_layout

\begin_layout Plain Layout
\begin_inset Caption Standard

\begin_layout Plain Layout
Species-through-time (STT) plots that include extinct species for location
 1 with ecological limit 
\begin_inset Formula $20$
\end_inset

 across all parameter settings of Scenario 3.
 Lower extinction accelerates species accumulation.
 Species dispersal increases the number of species at equilibrium.
 The dashed line at value 
\begin_inset Formula $20$
\end_inset

 shows the input value of 
\begin_inset Formula $K'$
\end_inset

.
 The black line denotes the median STT plot, the gray shading represents
 the quantiles (minimum, 2.5th percentile, 25th percentile, 75th percentile,
 97.5th percentiles, maximum.
 
\end_layout

\end_inset


\begin_inset CommandInset label
LatexCommand label
name "STT_S3L1"

\end_inset


\end_layout

\end_inset


\end_layout

\begin_layout Standard
\begin_inset Float figure
wide false
sideways false
status open

\begin_layout Plain Layout
\begin_inset Graphics
	filename results/STT_S3L2.pdf
	scale 65
	special page=1

\end_inset


\end_layout

\begin_layout Plain Layout
\begin_inset ERT
status open

\begin_layout Plain Layout

    
\backslash
renewcommand
\backslash
figurename {Fig.S} 
\end_layout

\end_inset


\end_layout

\begin_layout Plain Layout
\begin_inset Caption Standard

\begin_layout Plain Layout
Species-through-time (STT) plots that include extinct species for location
 2 with ecological limit 
\begin_inset Formula $40$
\end_inset

 across all parameter settings of Scenario 3.
 Lower extinction accelerates species accumulation.
 Species dispersal increases the number of species at equilibrium.
 The dashed line at value 
\begin_inset Formula $40$
\end_inset

 shows the input value of 
\begin_inset Formula $K'$
\end_inset

.
 The black line denotes the median STT plot, the gray shading represents
 the quantiles (minimum, 2.5th percentile, 25th percentile, 75th percentile,
 97.5th percentiles, maximum.
 
\end_layout

\end_inset


\begin_inset CommandInset label
LatexCommand label
name "STT_S3L2"

\end_inset


\end_layout

\end_inset


\end_layout

\begin_layout Standard
\begin_inset Float figure
wide false
sideways false
status open

\begin_layout Plain Layout
\begin_inset Graphics
	filename results/STT_S1L3.pdf
	scale 65
	special page=1

\end_inset


\end_layout

\begin_layout Plain Layout
\begin_inset ERT
status open

\begin_layout Plain Layout

    
\backslash
renewcommand
\backslash
figurename {Fig.S} 
\end_layout

\end_inset


\end_layout

\begin_layout Plain Layout
\begin_inset Caption Standard

\begin_layout Plain Layout
Species-through-time (STT) plots that include extinct species on both locations
 across all parameter settings of Scenario 1.
 Lower extinction accelerates species accumulation.
 Species dispersal increases the number of species at equilibrium.
 The dashed line at value 
\begin_inset Formula $40$
\end_inset

 indicates the sum of the input value of 
\begin_inset Formula $K'$
\end_inset

 of each location.
 The black line denotes the median STT plot, the gray shading represents
 the quantiles (minimum, 2.5th percentile, 25th percentile, 75th percentile,
 97.5th percentiles, maximum.
 
\end_layout

\end_inset


\begin_inset CommandInset label
LatexCommand label
name "STT_S1L3"

\end_inset


\end_layout

\end_inset


\end_layout

\begin_layout Standard
\begin_inset Float figure
wide false
sideways false
status open

\begin_layout Plain Layout
\begin_inset Graphics
	filename results/STT_S2L3.pdf
	scale 65
	special page=1

\end_inset


\end_layout

\begin_layout Plain Layout
\begin_inset ERT
status open

\begin_layout Plain Layout

    
\backslash
renewcommand
\backslash
figurename {Fig.S} 
\end_layout

\end_inset


\end_layout

\begin_layout Plain Layout
\begin_inset Caption Standard

\begin_layout Plain Layout
Species-through-time (STT) plots that include extinct species on both locations
 across all parameter settings of Scenario 1.
 Lower extinction accelerates species accumulation.
 Species dispersal increases the number of species at equilibrium.
 The dashed line at value 
\begin_inset Formula $80$
\end_inset

 indicates the sum of the input value of 
\begin_inset Formula $K'$
\end_inset

 of each location.
 The black line denotes the median STT plot, the gray shading represents
 the quantiles (minimum, 2.5th percentile, 25th percentile, 75th percentile,
 97.5th percentiles, maximum.
 
\end_layout

\end_inset


\begin_inset CommandInset label
LatexCommand label
name "STT_S2L3"

\end_inset


\end_layout

\end_inset


\end_layout

\begin_layout Standard
\begin_inset Float figure
wide false
sideways false
status open

\begin_layout Plain Layout
\begin_inset Graphics
	filename results/STT_S3L3.pdf
	scale 65
	special page=1

\end_inset


\end_layout

\begin_layout Plain Layout
\begin_inset ERT
status open

\begin_layout Plain Layout

    
\backslash
renewcommand
\backslash
figurename {Fig.S} 
\end_layout

\end_inset


\end_layout

\begin_layout Plain Layout
\begin_inset Caption Standard

\begin_layout Plain Layout
Species-through-time (STT) plots that include extinct species on both locations
 across all parameter settings of Scenario 1.
 Lower extinction accelerates species accumulation.
 Species dispersal increases the number of species at equilibrium.
 The dashed line at value 
\begin_inset Formula $60$
\end_inset

 indicates the sum of the input value of 
\begin_inset Formula $K'$
\end_inset

 of each location.
 The black line denotes the median STT plot, the gray shading represents
 the quantiles (minimum, 2.5th percentile, 25th percentile, 75th percentile,
 97.5th percentiles, maximum.
 
\end_layout

\end_inset


\begin_inset CommandInset label
LatexCommand label
name "STT_S3L3"

\end_inset


\end_layout

\end_inset


\end_layout

\begin_layout Standard
\begin_inset Float figure
wide false
sideways false
status open

\begin_layout Plain Layout
\begin_inset Graphics
	filename results/LTT_S2.pdf
	scale 65
	special page=1

\end_inset


\end_layout

\begin_layout Plain Layout
\begin_inset ERT
status open

\begin_layout Plain Layout

    
\backslash
renewcommand
\backslash
figurename {Fig.S} 
\end_layout

\end_inset


\end_layout

\begin_layout Plain Layout
\begin_inset Caption Standard

\begin_layout Plain Layout
Lineages-through-time (LTT) plots that only include extant species and their
 ancestors across 100 simulations for each explored parameter combination
 of Scenario 2.
 The black line denotes the median STT plot, the gray shading represents
 the quantiles (minimum, 2.5th percentile, 25th percentile, 75th percentile,
 97.5th percentiles, maximum.
 
\end_layout

\end_inset


\begin_inset CommandInset label
LatexCommand label
name "LTT_S2"

\end_inset


\end_layout

\end_inset


\end_layout

\begin_layout Standard
\begin_inset Float figure
wide false
sideways false
status open

\begin_layout Plain Layout
\begin_inset Graphics
	filename results/LTT_S3.pdf
	scale 65
	special page=1

\end_inset


\end_layout

\begin_layout Plain Layout
\begin_inset ERT
status open

\begin_layout Plain Layout

    
\backslash
renewcommand
\backslash
figurename {Fig.S} 
\end_layout

\end_inset


\end_layout

\begin_layout Plain Layout
\begin_inset Caption Standard

\begin_layout Plain Layout
Lineages-through-time (LTT) plots that only include extant species and their
 ancestors across 100 simulations for each explored parameter combination
 of Scenario 3.
 The black line denotes the median STT plot, the gray shading represents
 the quantiles (minimum, 2.5th percentile, 25th percentile, 75th percentile,
 97.5th percentiles, maximum.
 
\end_layout

\end_inset


\begin_inset CommandInset label
LatexCommand label
name "LTT_S3"

\end_inset


\end_layout

\end_inset


\end_layout

\begin_layout Standard
\paragraph_spacing double
\begin_inset CommandInset bibtex
LatexCommand bibtex
bibfiles "C:/Liang/Googlebox/Research/library"
options "plain"

\end_inset


\end_layout

\end_body
\end_document
